# Supplementary material for: The antagonistic effect of FTO on METTL14 promotes AKT3 m6A demethylation and the progression of esophageal cancer
Source: J Cancer Res Clin Oncol. 2024 Mar 15;150(3):131. doi: 10.1007/s00432-024-05660-2 (PMC10943165; doi:10.1007/s00432-024-05660-2)
Supplement: Supplementary file 3 — Supplementary file3 (XLSX 12 KB) [file 432_2024_5660_MOESM3_ESM.xlsx]

## Sheet: Sheet1
	The clinical and pathological information of ESCC patients
	case	1	2	3	4	5	6	7	8	9	10	11	12	13	14
	ID	23138388	23139047	23139287	23139819	23139296	23140155	23141057	23141731	23143654	23145204	23145350	23152185	23151897	23174309
	Gender	men	men	men	men	men	men	men	men	men	women	women	men	men	men
	Age(years)	66	70	72	79	76	62	66	54	80	63	72	74	88	68
	stage	Medium differentiation	Medium differentiation	Medium differentiation	High differentiation	Low differentiation	Low differentiation	Low differentiation	Low differentiation	Low differentiation	Low differentiation	Medium differentiation	Hypodifferentiation	Medium differentiation	Low differentiation
	Grade	Invasive squamous cell carcinoma of esophagus	Esophageal squamous cell carcinoma	Invasive squamous cell carcinoma of esophagus	Esophageal squamous cell carcinoma	Invasive squamous cell carcinoma of esophagus	Esophageal squamous cell carcinoma	Esophageal squamous cell carcinoma	Esophageal squamous cell carcinoma	Invasive squamous cell carcinoma of esophagus	Invasive squamous cell carcinoma of esophagus	Esophageal squamous cell carcinoma	Esophageal squamous cell carcinoma	Esophageal squamous cell carcinoma	Esophageal infiltrative hypodifferentiation squamous cell carcinoma
	case	15	16	17	18	19	20	21	22	23	24	25	26	27	28
	ID	23151897	23148411	23151838	23151776	23151600	23153222	23152398	23156889	23156858	23155638	23165176	23164733	23169512	23173237
	Gender	men	men	women	men	men	men	men	men	men	men	women	men	men	women
	Age(years)	88	68	72	52	66	67	71	75	68	64	73	74	66	65
	stage	Medium differentiation	Low differentiation	Medium differentiation	Medium differentiation	Medium differentiation	High differentiation	Hypodifferentiation	Medium differentiation	High differentiation	Medium differentiation	Low differentiation	Medium differentiation	Medium differentiation	Medium differentiation
	Grade	Esophageal squamous cell carcinoma	Moderately poorly differentiated squamous cell carcinoma of the esophagus	Esophageal squamous cell carcinoma	Esophageal squamous cell carcinoma	Esophageal squamous cell carcinoma	Esophageal squamous cell carcinoma	Esophageal squamous cell carcinoma	Esophageal squamous cell carcinoma	Esophageal squamous cell carcinoma	Esophageal squamous cell carcinoma	Esophageal squamous cell carcinoma	Basal squamous cell carcinoma of esophagus	Invasive squamous cell carcinoma of esophagus	Invasive squamous cell carcinoma of esophagus
