# Supplementary material for: The antagonistic effect of FTO on METTL14 promotes AKT3 m6A demethylation and the progression of esophageal cancer
Source: J Cancer Res Clin Oncol. 2024 Mar 15;150(3):131. doi: 10.1007/s00432-024-05660-2 (PMC10943165; doi:10.1007/s00432-024-05660-2)
Supplement: Supplementary file 4 — Supplementary file4 (XLSX 13 KB) [file 432_2024_5660_MOESM4_ESM.xlsx]

## Sheet: Sheet1
	List of sequences
	m6A-RT-PCR	AKT3-STCODE-179-F	ATGGACTGCATGGACAATGA
		AKT3-STCODE-179-R	AGGTGCCCCTGCTATGTGTA
		AKT3-3'UTR-164-F	TCACTAAGCTGTGGCTGGAA
		AKT3-3'UTR-164-R	ATGATTGCCCGTGAAGTCTC
	3’UTR	AKT3-3’UTR contain m6A site RNA sequence-wt	TTGGTAGAAGGACTGAACAACTGTT
		AKT3-3’UTR contain m6A site RNA sequence-mut	GTTCTACCAAGAACTGAAGGCATAT
	sh-RNA	si-AKT3-1	GGATGACTCTCATCTCGAAGG
		Top strand	GATCCGGATGACTCTCATCTCGAAGGTTCAAGAGACCTTCGAGATGAGAGTCATCCTTTTTTG
		Bottom strand	AATTCAAAAAAGGATGACTCTCATCTCGAAGGTCTCTTGAACCTTCGAGATGAGAGTCATCCG
		si-AKT3-2	AAATAGCCGCTGCTTGTGAGA
		Top strand	GATCCGAAATAGCCGCTGCTTGTGAGATTCAAGAGATCTCACAAGCAGCGGCTATTTTTTTTTG
		Bottom strand	AATTCAAAAAAAAATAGCCGCTGCTTGTGAGATCTCTTGAATCTCACAAGCAGCGGCTATTTCG
		si-AKT3-3	AAGAGCAGAGCAGCATACAACGTAA
		Top strand	GATCCGAAGAGCAGAGCAGCATACAACGTAATTCAAGAGATTACGTTGTATGCTGCTCTGCTCTTTTTTTTG
		Bottom strand	AATTCAAAAAAAAGAGCAGAGCAGCATACAACGTAATCTCTTGAATTACGTTGTATGCTGCTCTGCTCTTCG
		sh-FTO-1
		Top strand	GATCCGGATGACTCTCATCTCGAAGGTTCAAGAGACCTTCGAGATGAGAGTCATCCTTTTTTG
		Bottom strand	AATTCAAAAAAGGATGACTCTCATCTCGAAGGTCTCTTGAACCTTCGAGATGAGAGTCATCCG
		sh-FTO-2
		Top strand	GATCCGAAATAGCCGCTGCTTGTGAGATTCAAGAGATCTCACAAGCAGCGGCTATTTTTTTTTG
		Bottom strand	AATTCAAAAAAAAATAGCCGCTGCTTGTGAGATCTCTTGAATCTCACAAGCAGCGGCTATTTCG
		sh-FTO-3
		Top strand	GATCCGAAGAGCAGAGCAGCATACAACGTAATTCAAGAGATTACGTTGTATGCTGCTCTGCTCTTTTTTTTG
		Bottom strand	AATTCAAAAAAAAGAGCAGAGCAGCATACAACGTAATCTCTTGAATTACGTTGTATGCTGCTCTGCTCTTCG
	Pull down	sense-AKT3	TGTCTCTGCCTTGGACTATCTA
		Antisense-AKT3	TAGATAGTCCAAGGCAGAGACA
	Rip	Q-AKT3-F	TGTCTCTGCCTTGGACTATCTA
		Q-AKT3-R	CTGCATCTGTGATCCCTTCTT
	Lentivirus	si-AKT3	TTCTCCGAACGTGTCACGTAA
		Top strand:	GATCCGTTCTCCGAACGTGTCACGTAATTCAAGAGATTACGTGACACGTTCGGAGAATTTTTTC
		Bottom strand:	AATTGAAAAAATTCTCCGAACGTGTCACGTAATCTCTTGAATTACGTGACACGTTCGGAGAACG
		LV-h-AKT3-E/B-F	AGAGGATCTATTTCCGGTGAATTCGCCACCATGAGCGATGTTACCATTG
		LV-h-AKT3-E/B-R	TCACTTAAGCTTGGTACCGAGGATCCTTCTCGTCCACTTGCAGAGTAGG
	FTO-PCR	hFTO-F	GGAACAAAGGAATGAAATCTTGAC
		hFTO-R	TAATGTTCGGGCAATTCGTG
		hFTO-P	CCTTGCCTCGCTCACTGCACG
	AKT3-PCR	Hakt3-F	GATTTACCTTATCCCCTCAACAAC
		hAKT3-R	AACAGTAGTCCACTGGAGACATCTG
		hAKT3-P	CCAGTTAATGAAAACAGAACGACCAAAGC
